# Supplementary material for: Assessing transcriptomic reidentification risks using discriminative sequence models
Source: Genome Res. 2023 Jul;33(7):1101–12. doi: 10.1101/gr.277699.123 (PMC10538488; doi:10.1101/gr.277699.123)
Supplement: Supplement 1 [file Supplemental_Code_Updated.zip]

Archive with 46 entries (39 files):
- README.md
- cleaning/
- cleaning/filterhaps.py
- cleaning/GTEx_FUSION_command_line_data_processing.py
- cleaning/haps_to_numpy.py
- cleaning/PEER_residuals.R
- examples/
- examples/example.sh
- examples/recombinations.txt.gz
- examples/synthetic_connectivity.npy
- examples/synthetic_eqtls.npy
- examples/synthetic_eqtls_genotypes.npy
- examples/synthetic_expression.npy
- examples/synthetic_negative_eqtls.npy
- examples/synthetic_refpanel.npy
- models/
- models/DSM.py
- models/EBL.py
- models/GNB.py
- models/GNB_EBL_matching.py
- models/recombination.py
- __MACOSX/
- __MACOSX/._cleaning
- __MACOSX/._examples
- __MACOSX/._models
- __MACOSX/._README.md
- __MACOSX/cleaning/
- __MACOSX/cleaning/._filterhaps.py
- __MACOSX/cleaning/._GTEx_FUSION_command_line_data_processing.py
- __MACOSX/cleaning/._haps_to_numpy.py
- __MACOSX/cleaning/._PEER_residuals.R
- __MACOSX/examples/
- __MACOSX/examples/._example.sh
- __MACOSX/examples/._recombinations.txt.gz
- __MACOSX/examples/._synthetic_connectivity.npy
- __MACOSX/examples/._synthetic_eqtls.npy
- __MACOSX/examples/._synthetic_eqtls_genotypes.npy
- __MACOSX/examples/._synthetic_expression.npy
- __MACOSX/examples/._synthetic_negative_eqtls.npy
- __MACOSX/examples/._synthetic_refpanel.npy
- __MACOSX/models/
- __MACOSX/models/._DSM.py
- __MACOSX/models/._EBL.py
- __MACOSX/models/._GNB.py
- __MACOSX/models/._GNB_EBL_matching.py
- __MACOSX/models/._recombination.py
