# Supplementary material for: Assessing transcriptomic reidentification risks using discriminative sequence models
Source: Genome Res. 2023 Jul;33(7):1101–12. doi: 10.1101/gr.277699.123 (PMC10538488; doi:10.1101/gr.277699.123)
Supplement: Supplement 1 [file Supplemental_Code_Updated.zip › models/GNB.py]

#!/usr/bin/env python3
# -*- coding: utf-8 -*-
"""
Created on Tue Oct 27 11:23:47 2020

@author: dfridman
"""
import pandas as pd
import numpy as np
import scipy
import torch
from scipy.special import logsumexp
from scipy import stats
from copy import deepcopy
import argparse


def corr_coeff(A,B) :
    # Get number of rows in either A or B
    N = B.shape[0]

    # Store columnw-wise in A and B, as they would be used at few places
    sA = A.sum(0)
    sB = B.sum(0)

    # Basically there are four parts in the formula. We would compute them one-by-one
    p1 = N*np.einsum('ij,ik->kj',A,B)
    p2 = sA*sB[:,None]
    p3 = N*((B**2).sum(0)) - (sB**2)
    p4 = N*((A**2).sum(0)) - (sA**2)

    # Finally compute Pearson Correlation Coefficient as 2D array
    pcorr = ((p1 - p2)/np.sqrt(p4*p3[:,None]))

    # Get the element corresponding to absolute argmax along the columns
#   out = pcorr[np.nanargmax(np.abs(pcorr),axis=0),np.arange(pcorr.shape[1])]

    return pcorr

# Function to count #samples/class
def class_counts(genotype_class, pseudo=1):
    class_0_count = np.sum(genotype_class.detach().numpy() == 0, axis=0)+pseudo
    class_1_count = np.sum(genotype_class.detach().numpy() == 1, axis=0)+pseudo
    class_2_count = np.sum(genotype_class.detach().numpy() == 2, axis=0)+pseudo
    return dict({0: class_0_count, 1: class_1_count, 2: class_2_count})

def edge_case_count_reset(geno_count):
    # Temporarily set missing genotype count to 1 to avoid error in mean calculation
    # print(np.where(geno_count[2] == 1))
    edge_case_idx_geno0 = np.where(geno_count[0] <= 3)[0]
    edge_case_idx_geno1 = np.where(geno_count[1] <= 3)[0]
    edge_case_idx_geno2 = np.where(geno_count[2] <= 3)[0]
    
    edge_case_count_geno0 = []
    edge_case_count_geno1 = []
    edge_case_count_geno2 = []
    
    edge_case_idx = [edge_case_idx_geno0, edge_case_idx_geno1, edge_case_idx_geno2]
    edge_case_count = [edge_case_count_geno0, edge_case_count_geno1, edge_case_count_geno2]
    
    for i in range(3):
        edge_case_count[i] = geno_count[i][edge_case_idx[i]]
        geno_count[i][edge_case_idx[i]] = 3
    return edge_case_idx, edge_case_count, geno_count

def edge_case_renormalization(genotype_log_prob_normalized, edge_case_idx, edge_case_count):
    genotype_prob_normalized = np.exp(genotype_log_prob_normalized)
    for i in range(3):
        genotype_prob_normalized[:, edge_case_idx[i], i] = (edge_case_count[i] + 1)/(genotype_prob_normalized.shape[0] + 3)
        if i == 0:
            j,k = 1,2
        elif i == 1:
            j,k = 0,2
        elif i == 2:
            j,k = 0,1
        genotype_prob_normalized[:, edge_case_idx[i], j] = genotype_prob_normalized[:, edge_case_idx[i], j]/(genotype_prob_normalized[:, edge_case_idx[i], j] + genotype_prob_normalized[:, edge_case_idx[i], k] + (edge_case_count[i] + 1)/(genotype_prob_normalized.shape[0] + 3))
        genotype_prob_normalized[:, edge_case_idx[i], k] = genotype_prob_normalized[:, edge_case_idx[i], k]/(genotype_prob_normalized[:, edge_case_idx[i], j] + genotype_prob_normalized[:, edge_case_idx[i], k] + (edge_case_count[i] + 1)/(genotype_prob_normalized.shape[0] + 3))
    # for i in range(3):
    #     print((genotype_prob_normalized[:,edge_case_idx[i],0] + genotype_prob_normalized[:,edge_case_idx[i],1] + genotype_prob_normalized[:,edge_case_idx[i],2]))
    genotype_log_prob_normalized = np.log(genotype_prob_normalized)
    return genotype_log_prob_normalized
   
    

# log-Normal distribution for matrix with different mean and variance by column
def log_Norm_dist(X_mat, mu_mat, sigma_mat):
    norm_factor = -np.log(sigma_mat) -0.5*np.log(2*np.pi)
    Gauss_func = ((X_mat[None,:,:] - mu_mat[None,:,:].transpose((2,0,1)))**2) / (2*(sigma_mat[None,:,:].transpose((1,0,2)))**2)
    # Gauss_func = ((X_mat.reshape([1, X_mat.shape[0], X_mat.shape[1]]) - 
    #             mu_mat.reshape([mu_mat.shape[1], 1, mu_mat.shape[0]]))**2)/(
    #             2*(sigma_mat.reshape([sigma_mat.shape[0], 1, sigma_mat.shape[1]]))**2)
    log_prob = norm_factor[None,:,:].transpose((1,0,2)) - Gauss_func
    # log_prob = norm_factor.reshape([norm_factor.shape[0], 1, norm_factor.shape[1]]) - Gauss_func.numpy()
    return log_prob


# Function outputting Bayesian log(p(genotype|expression))
def Bayesian_model_fit_2(y_train, X_train, y_test, X_test, connectivity_mat):

    eGene_idx_mat = np.zeros((X_test.shape[1], y_test.shape[1]))
    eGene_idx_mat[connectivity_mat[1], connectivity_mat[0]] = 1 
    eGene_idx_mat = torch.tensor(eGene_idx_mat.T).unsqueeze(1)

    
    geno_count = class_counts(y_train,0)
    pseudo = 1
    tot_count = geno_count[0] + geno_count[1] + geno_count[2] + 3 * pseudo 
    geno_0_prob = (geno_count[0] + pseudo) / tot_count
    geno_1_prob = (geno_count[1] + pseudo) / tot_count
    geno_2_prob = (geno_count[2] + pseudo) / tot_count 
    
    # geno_0_prob = geno_0_freq/(geno_0_freq + geno_1_freq + geno_2_freq)
    # geno_1_prob = geno_1_freq/(geno_0_freq + geno_1_freq + geno_2_freq)
    # geno_2_prob = geno_2_freq/(geno_0_freq + geno_1_freq + geno_2_freq)
    
    geno_0_sample_mat = (y_train.detach().numpy() == 0).astype(int)
    geno_1_sample_mat = (y_train.detach().numpy() == 1).astype(int)
    geno_2_sample_mat = (y_train.detach().numpy() == 2).astype(int)
    
    # geno_0_mean_exp = np.dot(X_train.T, geno_0_sample_mat)/X_train.shape[0]
    # geno_1_mean_exp = np.dot(X_train.T, geno_1_sample_mat)/X_train.shape[0]
    # geno_2_mean_exp = np.dot(X_train.T, geno_2_sample_mat)/X_train.shape[0]

    # Temporarily set missing genotype count to 1 to avoid error in mean calculation
    # print(np.where(geno_count[2] == 1))
    # edge_case_idx_geno0 = np.where(geno_count[0] <= 3)[0]
    # edge_case_idx_geno1 = np.where(geno_count[1] <= 3)[0]
    # edge_case_idx_geno2 = np.where(geno_count[2] <= 3)[0]
    
    # edge_case_idx = [edge_case_idx_geno0, edge_case_idx_geno1, edge_case_idx_geno2]
    
    # edge_case_count_geno0 = geno_count[0][edge_case_idx_geno0]
    # edge_case_count_geno1 = geno_count[1][edge_case_idx_geno1]
    # edge_case_count_geno2 = geno_count[2][edge_case_idx_geno2]
    
    # Set count arbitrarily to 3 (not 0 to avoid divide by zero error and not 1 to avoid exp - mean = 0 for case with only one sample)
    # geno_count[2][edge_case_idx] = 3
    edge_case_idx, edge_case_count, geno_count = edge_case_count_reset(geno_count)
    
    geno_0_mean_exp = np.dot(X_train.T, geno_0_sample_mat)/geno_count[0]
    geno_1_mean_exp = np.dot(X_train.T, geno_1_sample_mat)/geno_count[1]
    geno_2_mean_exp = np.dot(X_train.T, geno_2_sample_mat)/geno_count[2]
    
    geno_0_diff = X_train[None,:,:] - geno_0_mean_exp[None,:,:].transpose((2,0,1))
    geno_1_diff = X_train[None,:,:] - geno_1_mean_exp[None,:,:].transpose((2,0,1))
    geno_2_diff = X_train[None,:,:] - geno_2_mean_exp[None,:,:].transpose((2,0,1))
    
    # geno_0_diff = X_train.reshape([1, X_train.shape[0], X_train.shape[1]]) - geno_0_mean_exp.reshape(
    #                                 [geno_0_mean_exp.shape[1], 1, geno_0_mean_exp.shape[0]])
    # geno_1_diff = X_train.reshape([1, X_train.shape[0], X_train.shape[1]]) - geno_1_mean_exp.reshape(
    #                                 [geno_1_mean_exp.shape[1], 1, geno_1_mean_exp.shape[0]])
    # geno_2_diff = X_train.reshape([1, X_train.shape[0], X_train.shape[1]]) - geno_2_mean_exp.reshape(
    #                                 [geno_2_mean_exp.shape[1], 1, geno_2_mean_exp.shape[0]])
    
    geno_0_sample_idx_mat = np.repeat(geno_0_sample_mat.transpose()[:,:,np.newaxis], geno_0_diff.shape[2], axis=2)
    geno_0_sample_idx_mat_sum = np.sum(geno_0_sample_idx_mat, axis=1)
    geno_0_sample_idx_mat_sum[edge_case_idx[0], :] = 1
    geno_0_exp_sum = np.sum(geno_0_diff.numpy()**2 * geno_0_sample_idx_mat, axis=1)
    geno_0_exp_sum[edge_case_idx[0], :] = 1
    geno_0_std_exp = np.sqrt(geno_0_exp_sum/geno_0_sample_idx_mat_sum)
    
    geno_1_sample_idx_mat = np.repeat(geno_1_sample_mat.transpose()[:,:,np.newaxis], geno_1_diff.shape[2], axis=2)
    geno_1_sample_idx_mat_sum = np.sum(geno_1_sample_idx_mat, axis=1)
    geno_1_sample_idx_mat_sum[edge_case_idx[1], :] = 1
    geno_1_exp_sum = np.sum(geno_1_diff.numpy()**2 * geno_1_sample_idx_mat, axis=1)
    geno_1_exp_sum[edge_case_idx[1], :] = 1
    geno_1_std_exp = np.sqrt(geno_1_exp_sum/geno_1_sample_idx_mat_sum)
    
    geno_2_sample_idx_mat = np.repeat(geno_2_sample_mat.transpose()[:,:,np.newaxis], geno_2_diff.shape[2], axis=2)
    geno_2_sample_idx_mat_sum = np.sum(geno_2_sample_idx_mat, axis=1)
    geno_2_sample_idx_mat_sum[edge_case_idx[2], :] = 1
    geno_2_exp_sum = np.sum(geno_2_diff.numpy()**2 * geno_2_sample_idx_mat, axis=1)
    geno_2_exp_sum[edge_case_idx[2], :] = 1
    geno_2_std_exp = np.sqrt(geno_2_exp_sum/geno_2_sample_idx_mat_sum)
    
    # geno_0_sample_idx_mat = np.repeat(geno_0_sample_mat.transpose()[:,:,np.newaxis], geno_0_diff.shape[2], axis=2)
    # geno_0_std_exp = np.sqrt(np.sum(geno_0_diff.numpy()**2 * geno_0_sample_idx_mat, axis=1)/geno_count[0])
    # geno_1_sample_idx_mat = np.repeat(geno_1_sample_mat.transpose()[:,:,np.newaxis], geno_1_diff.shape[2], axis=2)
    # geno_1_std_exp = np.sqrt(np.sum(geno_1_diff.numpy()**2 * geno_1_sample_idx_mat, axis=1)/geno_count[1])
    # geno_2_sample_idx_mat = np.repeat(geno_2_sample_mat.transpose()[:,:,np.newaxis], geno_2_diff.shape[2], axis=2)
    # geno_2_std_exp = np.sqrt(np.sum(geno_2_diff.numpy()**2 * geno_2_sample_idx_mat, axis=1)/geno_count[2])
    
    # geno_0_std_exp = np.sqrt(np.sum(geno_0_diff.numpy()**2, axis=1)/y_train.shape[0])
    # geno_1_std_exp = np.sqrt(np.sum(geno_1_diff.numpy()**2, axis=1)/y_train.shape[0])
    # geno_2_std_exp = np.sqrt(np.sum(geno_2_diff.numpy()**2, axis=1)/y_train.shape[0])
    
    # Extract only relevant probabilities (from eGenes)
    geno_0_log_Norm = torch.tensor(log_Norm_dist(X_test.numpy(), geno_0_mean_exp, geno_0_std_exp)) * eGene_idx_mat
    geno_1_log_Norm = torch.tensor(log_Norm_dist(X_test.numpy(), geno_1_mean_exp, geno_1_std_exp)) * eGene_idx_mat
    geno_2_log_Norm = torch.tensor(log_Norm_dist(X_test.numpy(), geno_2_mean_exp, geno_2_std_exp)) * eGene_idx_mat
    
    Prob_geno_0 = geno_0_log_Norm.sum(axis=2).T + np.log(geno_0_prob)
    Prob_geno_1 = geno_1_log_Norm.sum(axis=2).T + np.log(geno_1_prob)
    Prob_geno_2 = geno_2_log_Norm.sum(axis=2).T + np.log(geno_2_prob)
    
    genotype_log_prob = torch.stack((Prob_geno_0, Prob_geno_1, 
                                        Prob_geno_2), axis=-1)
    z = np.expand_dims(logsumexp(genotype_log_prob, axis=-1), axis=-1)
    genotype_log_prob_normalized = genotype_log_prob.numpy() - z
    
    genotype_log_prob_normalized = edge_case_renormalization(genotype_log_prob_normalized, edge_case_idx, edge_case_count)
    
    # genotype_prob_normalized = np.exp(genotype_log_prob_normalized)
    # genotype_prob_normalized[:, edge_case_idx[2], 2] = (edge_case_count[2] + 1)/(genotype_prob_normalized.shape[0] + 3)
    # genotype_prob_normalized[:, edge_case_idx[2], 0] = genotype_prob_normalized[:, edge_case_idx[2], 0]/(genotype_prob_normalized[:, edge_case_idx[2], 0] + genotype_prob_normalized[:, edge_case_idx[2], 1] + (edge_case_count[2] + 1)/(genotype_prob_normalized.shape[0] + 3))
    # genotype_prob_normalized[:, edge_case_idx[2], 1] = genotype_prob_normalized[:, edge_case_idx[2], 1]/(genotype_prob_normalized[:, edge_case_idx[2], 0] + genotype_prob_normalized[:, edge_case_idx[2], 1] + (edge_case_count[2] + 1)/(genotype_prob_normalized.shape[0] + 3))

    
    # genotype_prob_normalized = np.exp(genotype_log_prob_normalized)
    # genotype_prob_normalized[:, edge_case_idx, 2] = (edge_case_count + 1)/(genotype_prob_normalized.shape[0] + 3)
    # genotype_prob_normalized[:, edge_case_idx, 0] = genotype_prob_normalized[:, edge_case_idx, 0]/(genotype_prob_normalized[:, edge_case_idx, 0] + genotype_prob_normalized[:, edge_case_idx, 1] + (edge_case_count + 1)/(genotype_prob_normalized.shape[0] + 3))
    # genotype_prob_normalized[:, edge_case_idx, 1] = genotype_prob_normalized[:, edge_case_idx, 1]/(genotype_prob_normalized[:, edge_case_idx, 0] + genotype_prob_normalized[:, edge_case_idx, 1] + (edge_case_count + 1)/(genotype_prob_normalized.shape[0] + 3))
    # print((genotype_prob_normalized[:,edge_case_idx[2],0] + genotype_prob_normalized[:,edge_case_idx[2],1] + genotype_prob_normalized[:,edge_case_idx[2],2]))

    # genotype_log_prob_normalized = np.log(genotype_prob_normalized)
    
    return genotype_log_prob_normalized


def run_chrom_geno(gene_exp, connectivity, genos, window_start, train_test_split, window_end=None):
    genos = genos.T
    # gene_exp = gene_exp.T
    x_train = torch.Tensor(gene_exp[0:train_test_split,:])
    x_test = torch.Tensor(gene_exp[train_test_split:,:])
    
    
    # prob_mat = np.load("Bayesian_mats/chr{}/chr{}_prob_mat_GTEX.npy".format(chrom, chrom))
    if window_end is not None:
        y_train = torch.Tensor(genos[0:train_test_split,window_start:window_end])
        y_test = torch.Tensor(genos[train_test_split:,window_start:window_end])
        # prob_mat = prob_mat[:,window_start:window_end,:]
        connectivity_ub = connectivity[:,connectivity[0,:] < window_end]
        connectivity_lb = connectivity_ub[:,connectivity_ub[0,:] >= window_start]
        
    else:
        y_train = torch.Tensor(genos[0:train_test_split,window_start:])
        y_test = torch.Tensor(genos[train_test_split:train_test_split,window_start:])
        # prob_mat = prob_mat[:,window_start:window_end,:]
        connectivity_lb = connectivity[:,connectivity[0,:] >= window_start]
    
    
    
    # nsnps = size
    connectivity_lb[0,:] = connectivity_lb[0,:] - window_start

    mat = Bayesian_model_fit_2(y_train, x_train, y_test, x_test, connectivity_lb)
    return mat

    


def main():
    parser = argparse.ArgumentParser()
    # parser.add_argument('--chrom', help='chromosome number')
    parser.add_argument('--genos', help='genotype path')
    parser.add_argument('--connectivity', help='connectivity matrix path')
    parser.add_argument('--gene_exp', help='gene expression path')
    parser.add_argument('--gnb_path', help='save path for gnb')
    parser.add_argument('--train_test_split', help='split index between training and testing')
    args = parser.parse_args()
    
    genos = np.load(args.genos)
    
    connectivity = np.load(args.connectivity)
    train_test_split = args.train_test_split

    # geneexp = np.load(args.gene_exp)
    
    exp = np.load(args.gene_exp)
    # connectivity = np.load(connectivity_mat)

    window_size = 2500
    nwindows = genos.shape[0] // window_size
    
    mats = []
    for window in range(nwindows+1):
        window_start = window*window_size
        
        if window != nwindows:
            window_end = (window+1)*window_size
            mat = run_chrom_geno(exp, connectivity, genos, window_start, int(train_test_split), window_end=window_end)
        else:
            mat = run_chrom_geno(exp, connectivity, genos, window_start, int(train_test_split))
        print(mat.shape)
        mats.append(mat)
    total_mat = np.concatenate(mats, axis=1)
    

    np.save(args.gnb_path, total_mat)

    
if __name__ == "__main__":
    main()
    
    

# def run_chrom(chrom, gene_exp, connectivity, genos, window_start, window_end=None):
#     # print(gene_exp.shape)
#     # print(connectivity.shape)
#     print(genos.shape)
#     genos = genos.T
#     # gene_exp = gene_exp.T
#     x_train = torch.Tensor(gene_exp[0:450,:])
#     x_test = torch.Tensor(gene_exp[450:588,:])
    
#     expand_xtrain = torch.zeros(2*x_train.shape[0], x_train.shape[1])
#     expand_xtrain[::2, :] = x_train   # Index every second row, starting from 0
#     expand_xtrain[1::2, :] = x_train
    
#     expand_xtest = torch.zeros(2*x_test.shape[0], x_test.shape[1])
#     expand_xtest[::2, :] = x_test   # Index every second row, starting from 0
#     expand_xtest[1::2, :] = x_test
    
    
#     if window_end is not None:
#         y_train = torch.Tensor(genos[0:900,window_start:window_end])
#         y_test = torch.Tensor(genos[900:1176,window_start:window_end])
#         connectivity_ub = connectivity[:,connectivity[0,:] < window_end]
#         connectivity_lb = connectivity_ub[:,connectivity_ub[0,:] >= window_start]
        
#     else:
#         y_train = torch.Tensor(genos[0:900,window_start:])
#         y_test = torch.Tensor(genos[900:1176,window_start:])
#         connectivity_lb = connectivity[:,connectivity[0,:] >= window_start]
    
    
    
#     # nsnps = size
#     connectivity_lb[0,:] = connectivity_lb[0,:] - window_start
    
    
#     # print(connectivity_lb)
#     mat = baseline.Bayesian_model_fit_haplo(y_train, expand_xtrain, y_test, expand_xtest, connectivity_lb)
#     return mat
    
# 
