# Supplementary material for: Assessing transcriptomic reidentification risks using discriminative sequence models
Source: Genome Res. 2023 Jul;33(7):1101–12. doi: 10.1101/gr.277699.123 (PMC10538488; doi:10.1101/gr.277699.123)
Supplement: Supplement 1 [file Supplemental_Code_Updated.zip › models/recombination.py]

import numpy as np
import pandas as pd
from scipy.interpolate import interp1d
import matplotlib.pyplot as plt
import argparse


def recombinations(map_path, eqtl_path):
    df = pd.read_csv(map_path, compression='gzip', sep='\t')
    
    eqtl_info = pd.read_csv(eqtl_path, compression='gzip', sep='\t')
    
    f = interp1d(df['pos'], df['cM'], fill_value="extrapolate")
    eqtl_info['cM'] = f(eqtl_info['Pos'])
    
    haplos = [500,1000,2000,5000,10000]
    
    for nhaplos in haplos:
        a_param = nhaplos/(4 * 2000)
        next_pos = np.array(list(eqtl_info['cM'])[1:])
        prev_pos = np.array(list(eqtl_info['cM'])[:-1])
        pos_diff = next_pos - prev_pos
        recombs = 1-np.exp(-pos_diff/a_param)
        recombs[recombs < 1e-5] = 1e-5
        recombs = [0] + list(recombs)

        eqtl_info['recombination_neffective{}'.format(nhaplos)] = recombs
    
    # print(eqtl_info)
    return eqtl_info
    

def main():
    parser = argparse.ArgumentParser()
    # parser.add_argument('--chrom', help='chromosome')
    parser.add_argument('--outpath', help='output path')
    parser.add_argument('--map_path', help='path to genetic map')
    parser.add_argument('--eqtl_path', help='path to eqtl info')
    args = parser.parse_args()
    

    eqtl_df = recombinations(args.map_path, args.eqtl_path)
    eqtl_df.to_csv(outpath)
    
if __name__ == '__main__':
    main()
        
    
    
